# Supplementary material for: Leadless Pacemaker Infection Risk in Patients with Cardiac Implantable Electronic Device Infections: A Case Series and Literature Review
Source: J Clin Med. 2023 Dec 8;12(24):7573. doi: 10.3390/jcm12247573 (PMC10743511; doi:10.3390/jcm12247573)
Supplement: Supplementary file 1 [file jcm-12-07573-s001.zip]

Archive with 1 entries (1 files):
- jcm-2741530-supplementary.pdf
